# Supplementary material for: GA-binding protein alpha ensures proper blastocyst development by suppressing SMAD3-mediated transforming growth factor-beta signaling
Source: Protein Cell. 2025 Oct 23;17(3):263–7. doi: 10.1093/procel/pwaf083 (PMC12987565; doi:10.1093/procel/pwaf083)
Supplement: pwaf083_Supplementary_Data [file pwaf083_supplementary_data.zip]

Archive with 2 entries (2 files):
- Suppementary materials.docx
- Supplementary Table S1-S3.xlsx
