# Supplementary material for: GA-binding protein alpha ensures proper blastocyst development by suppressing SMAD3-mediated transforming growth factor-beta signaling
Source: Protein Cell. 2025 Oct 23;17(3):263–7. doi: 10.1093/procel/pwaf083 (PMC12987565; doi:10.1093/procel/pwaf083)
Supplement: pwaf083_Supplementary_Data [file pwaf083_supplementary_data.zip › Supplementary Table S1-S3.xlsx]

## Sheet: Table S1
Table S1. Gene lists used in this study.
gene_symbol	category
1500009L16Rik	Early_ICM
1700037H04Rik	Early_ICM
2610021A01Rik	Early_ICM
2610318N02Rik	Early_ICM
2810429I04Rik	Early_ICM
4930430F08Rik	Early_ICM
4930444P10Rik	Early_ICM
4930579G24Rik	Early_ICM
Aatf	Early_ICM
Abcc5	Early_ICM
Abi2	Early_ICM
AC154607.1	Early_ICM
Aco1	Early_ICM
Acsbg3	Early_ICM
Actl6a	Early_ICM
Adamtsl4	Early_ICM
Adat2	Early_ICM
Ahcy	Early_ICM
Akap12	Early_ICM
Akr1c21	Early_ICM
Alg13	Early_ICM
Alkbh1	Early_ICM
Amd1	Early_ICM
Amhr2	Early_ICM
Angptl4	Early_ICM
Ano9	Early_ICM
Apex1	Early_ICM
Apobec3	Early_ICM
Apoe	Early_ICM
Apom	Early_ICM
Arcn1	Early_ICM
Arid5b	Early_ICM
Arl6	Early_ICM
Armc9	Early_ICM
Asb13	Early_ICM
Asns	Early_ICM
Atad5	Early_ICM
Atf2	Early_ICM
Atg13	Early_ICM
Atrx	Early_ICM
Atxn3	Early_ICM
B3glct	Early_ICM
B4galt1	Early_ICM
Baiap2	Early_ICM
BC028528	Early_ICM
Bcas3	Early_ICM
Bcat1	Early_ICM
Bclaf3	Early_ICM
Bhmt	Early_ICM
Bid	Early_ICM
Brca1	Early_ICM
Brca2	Early_ICM
Btk	Early_ICM
Cacnb1	Early_ICM
Cacybp	Early_ICM
Cand1	Early_ICM
Casp3	Early_ICM
Cbfa2t2	Early_ICM
Cbr1	Early_ICM
Cbx3	Early_ICM
Ccn2	Early_ICM
Cct8	Early_ICM
Cd24a	Early_ICM
Cdc37l1	Early_ICM
Cdc42ep3	Early_ICM
Cdca7	Early_ICM
Cdk4	Early_ICM
Cdkal1	Early_ICM
Cdyl	Early_ICM
Cdyl2	Early_ICM
Ceacam1	Early_ICM
Cep97	Early_ICM
Cfap36	Early_ICM
Cggbp1	Early_ICM
Chchd4	Early_ICM
Chm	Early_ICM
Chn1	Early_ICM
Ckb	Early_ICM
Clec4a1	Early_ICM
Clp1	Early_ICM
Cpe	Early_ICM
Cplane1	Early_ICM
Cpn1	Early_ICM
Crnkl1	Early_ICM
Cryge	Early_ICM
Cst7	Early_ICM
Cth	Early_ICM
Ctnnal1	Early_ICM
Ctsb	Early_ICM
Cul2	Early_ICM
Cul5	Early_ICM
Cwf19l2	Early_ICM
Cyb5r1	Early_ICM
D16Ertd472e	Early_ICM
Dcaf12l1	Early_ICM
Dcbld1	Early_ICM
Dcp2	Early_ICM
Dctd	Early_ICM
Ddc	Early_ICM
Ddr2	Early_ICM
Ddx58	Early_ICM
Dhrs7	Early_ICM
Dhx40	Early_ICM
Dhx9	Early_ICM
Dkc1	Early_ICM
Dmd	Early_ICM
Dmtn	Early_ICM
Dnajc22	Early_ICM
Dpp4	Early_ICM
Dppa2	Early_ICM
Dppa4	Early_ICM
Dram1	Early_ICM
Dscc1	Early_ICM
Dtl	Early_ICM
Dusp1	Early_ICM
Dut	Early_ICM
Dynlt1b	Early_ICM
Dynlt1f	Early_ICM
Dzip3	Early_ICM
Eed	Early_ICM
Efhb	Early_ICM
Efhd1	Early_ICM
Ei24	Early_ICM
Eif4ebp1	Early_ICM
Elovl5	Early_ICM
Emb	Early_ICM
Enpp3	Early_ICM
Epha4	Early_ICM
Ephb4	Early_ICM
Esrrb	Early_ICM
Etv5	Early_ICM
EU599041	Early_ICM
Exosc5	Early_ICM
Ext1	Early_ICM
Ezh1	Early_ICM
Ezr	Early_ICM
Fabp5	Early_ICM
Fads1	Early_ICM
Fam168a	Early_ICM
Fam178b	Early_ICM
Far1	Early_ICM
Fasn	Early_ICM
Fblim1	Early_ICM
Fbp2	Early_ICM
Fbxl20	Early_ICM
Fbxo22	Early_ICM
Fbxo6	Early_ICM
Fcgr2b	Early_ICM
Fcgr3	Early_ICM
Fez1	Early_ICM
Fgf4	Early_ICM
Fkbp11	Early_ICM
Flvcr1	Early_ICM
Fn1	Early_ICM
Foxh1	Early_ICM
Frat1	Early_ICM
Frmd6	Early_ICM
Fscn1	Early_ICM
Fxr1	Early_ICM
Gamt	Early_ICM
Gart	Early_ICM
Gata4	Early_ICM
Gcat	Early_ICM
Gdf3	Early_ICM
Gemin5	Early_ICM
Gemin6	Early_ICM
Gfpt1	Early_ICM
Gfra3	Early_ICM
Ggt1	Early_ICM
Gja1	Early_ICM
Gjb5	Early_ICM
Glg1	Early_ICM
Glod4	Early_ICM
Glrx	Early_ICM
Gm10324	Early_ICM
Gm11517	Early_ICM
Gm13128	Early_ICM
Gm13147	Early_ICM
Gm13212	Early_ICM
Gm13230	Early_ICM
Gm14820	Early_ICM
Gm15387	Early_ICM
Gm16513	Early_ICM
Gm17300	Early_ICM
Gm20939	Early_ICM
Gm26917	Early_ICM
Gm27234	Early_ICM
Gm3183	Early_ICM
Gm4204	Early_ICM
Gm46430	Early_ICM
Gm4737	Early_ICM
Gm49089	Early_ICM
Gm5096	Early_ICM
Gm9531	Early_ICM
Gm9788	Early_ICM
Gnb1l	Early_ICM
Gnl3	Early_ICM
Gnpnat1	Early_ICM
Gpbp1	Early_ICM
Gpc4	Early_ICM
Gpd2	Early_ICM
Gpr19	Early_ICM
Gpt2	Early_ICM
Gpx2	Early_ICM
Gsdme	Early_ICM
Gtf3c3	Early_ICM
Gtsf1l	Early_ICM
Gulo	Early_ICM
Hand1	Early_ICM
Hdac1	Early_ICM
Helb	Early_ICM
Hells	Early_ICM
Hesx1	Early_ICM
Hormad1	Early_ICM
Hsd17b14	Early_ICM
Hsf2bp	Early_ICM
Hspb1	Early_ICM
Hspbap1	Early_ICM
Icam1	Early_ICM
Id3	Early_ICM
Idh1	Early_ICM
Ier2	Early_ICM
Ifi35	Early_ICM
Ifitm1	Early_ICM
Ifitm2	Early_ICM
Ift46	Early_ICM
Ift74	Early_ICM
Imp4	Early_ICM
Impa1	Early_ICM
Ino80e	Early_ICM
Inpp5d	Early_ICM
Ints6l	Early_ICM
Irak3	Early_ICM
Isyna1	Early_ICM
Itga7	Early_ICM
Itpk1	Early_ICM
Jak3	Early_ICM
Jam2	Early_ICM
Kat2b	Early_ICM
Kdm3a	Early_ICM
Kdm5b	Early_ICM
Kif3c	Early_ICM
Klb	Early_ICM
Klf4	Early_ICM
Klf8	Early_ICM
Kyat1	Early_ICM
Kyat3	Early_ICM
Lamb1	Early_ICM
Lck	Early_ICM
Ldha	Early_ICM
Lgals9	Early_ICM
Lpcat1	Early_ICM
Ly6e	Early_ICM
Ly6g6e	Early_ICM
Magea2	Early_ICM
Maged1	Early_ICM
Mak16	Early_ICM
Mat2a	Early_ICM
Mboat1	Early_ICM
Mboat2	Early_ICM
Mcf2	Early_ICM
Mcm6	Early_ICM
Mcm7	Early_ICM
Mdk	Early_ICM
Mep1b	Early_ICM
Mfge8	Early_ICM
Mgarp	Early_ICM
Mif	Early_ICM
Mif4gd	Early_ICM
Mlh3	Early_ICM
Morc1	Early_ICM
Msh2	Early_ICM
Msh6	Early_ICM
Mtfr1	Early_ICM
Mtmr7	Early_ICM
Mybbp1a	Early_ICM
Mybl2	Early_ICM
Mybpc1	Early_ICM
Myef2	Early_ICM
Myo1b	Early_ICM
Naa10	Early_ICM
Naa16	Early_ICM
Nanog	Early_ICM
Nasp	Early_ICM
Ncl	Early_ICM
Nedd4	Early_ICM
Nepro	Early_ICM
Nexmif	Early_ICM
Nfatc2ip	Early_ICM
Nfu1	Early_ICM
Nfyb	Early_ICM
Nkx6-2	Early_ICM
Nme7	Early_ICM
Nmt2	Early_ICM
Noc4l	Early_ICM
Nolc1	Early_ICM
Nop14	Early_ICM
Nop16	Early_ICM
Nop2	Early_ICM
Npm1	Early_ICM
Nr2c2	Early_ICM
Nrg1	Early_ICM
Nt5c3b	Early_ICM
Nup43	Early_ICM
Nup62cl	Early_ICM
Obox6	Early_ICM
Odf2	Early_ICM
Osr2	Early_ICM
Ostm1	Early_ICM
Otx2	Early_ICM
P4ha1	Early_ICM
Pald1	Early_ICM
Parp1	Early_ICM
Parp9	Early_ICM
Pbdc1	Early_ICM
Pbk	Early_ICM
Pcolce2	Early_ICM
Pcyt1b	Early_ICM
Pdpn	Early_ICM
Pdxk	Early_ICM
Pecam1	Early_ICM
Pex3	Early_ICM
Pfkp	Early_ICM
Pgam1	Early_ICM
Pgam1-ps2	Early_ICM
Pgam2	Early_ICM
Pgm2	Early_ICM
Phf11d	Early_ICM
Phf6	Early_ICM
Pias2	Early_ICM
Pim2	Early_ICM
Pkm	Early_ICM
Plaur	Early_ICM
Plbd1	Early_ICM
Plekhg5	Early_ICM
Plekhm3	Early_ICM
Plk2	Early_ICM
Plod1	Early_ICM
Plpp1	Early_ICM
Plscr1	Early_ICM
Pmm1	Early_ICM
Pnliprp2	Early_ICM
Pnp2	Early_ICM
Pnpla6	Early_ICM
Poglut1	Early_ICM
Poglut2	Early_ICM
Pold2	Early_ICM
Polr2h	Early_ICM
Popdc3	Early_ICM
Porcn	Early_ICM
Pou2f3	Early_ICM
Pou5f1	Early_ICM
Ppa1	Early_ICM
Ppan	Early_ICM
Ppic	Early_ICM
Ppm1a	Early_ICM
Ppp1r14d	Early_ICM
Ppp2r2a	Early_ICM
Ppp5c	Early_ICM
Pramef17	Early_ICM
Pramef8	Early_ICM
Prdm14	Early_ICM
Prdx1	Early_ICM
Prdx6	Early_ICM
Prps2	Early_ICM
Psat1	Early_ICM
Psrc1	Early_ICM
Ptp4a3	Early_ICM
Ptpn6	Early_ICM
Pttg1	Early_ICM
Pvt1	Early_ICM
Pycr2	Early_ICM
Qdpr	Early_ICM
Qk	Early_ICM
Ralb	Early_ICM
Ralgps2	Early_ICM
Rangrf	Early_ICM
Rbpj	Early_ICM
Rbpj-ps3	Early_ICM
Rbpms2	Early_ICM
Rcc2	Early_ICM
Rest	Early_ICM
Rex2	Early_ICM
Rhebl1	Early_ICM
Rhox5	Early_ICM
Rif1	Early_ICM
Riok2	Early_ICM
Ripk3	Early_ICM
Rmdn2	Early_ICM
Rnd3	Early_ICM
Rnf130	Early_ICM
Rnf138	Early_ICM
Rnf213	Early_ICM
Ro60	Early_ICM
Rpap1	Early_ICM
Rpe	Early_ICM
Rpl10l	Early_ICM
Rpl39l	Early_ICM
Rpp25	Early_ICM
Rrn3	Early_ICM
Rusc2	Early_ICM
S1pr2	Early_ICM
Saal1	Early_ICM
Samhd1	Early_ICM
Sat1	Early_ICM
Sbno1	Early_ICM
Scai	Early_ICM
Sccpdh	Early_ICM
Sdad1	Early_ICM
Sde2	Early_ICM
Sept11	Early_ICM
Serping1	Early_ICM
Set	Early_ICM
Setx	Early_ICM
Shisal2b	Early_ICM
Shmt2	Early_ICM
Sinhcaf	Early_ICM
Slc16a10	Early_ICM
Slc16a6	Early_ICM
Slc19a1	Early_ICM
Slc1a5	Early_ICM
Slc22a13b	Early_ICM
Slc24a5	Early_ICM
Slc25a1	Early_ICM
Slc25a13	Early_ICM
Slc35f2	Early_ICM
Smc5	Early_ICM
Smpdl3b	Early_ICM
Sms	Early_ICM
Sms-ps	Early_ICM
Snai1	Early_ICM
Snhg11	Early_ICM
Snhg17	Early_ICM
Snhg5	Early_ICM
Snrpa	Early_ICM
Snrpa1	Early_ICM
Snu13	Early_ICM
Snx10	Early_ICM
Socs2	Early_ICM
Sod1	Early_ICM
Sp140	Early_ICM
Sparc	Early_ICM
Spg20	Early_ICM
Spic	Early_ICM
Spns1	Early_ICM
Spry2	Early_ICM
Ssbp4	Early_ICM
Ssr2	Early_ICM
Stk31	Early_ICM
Stmn1	Early_ICM
Stmn3	Early_ICM
Stoml1	Early_ICM
Sulf2	Early_ICM
Tada2a	Early_ICM
Tat	Early_ICM
Tbc1d13	Early_ICM
Tbx3	Early_ICM
Tcf23	Early_ICM
Tcf7l2	Early_ICM
Tdgf1	Early_ICM
Tdgf1-ps1	Early_ICM
Tdh	Early_ICM
Tet1	Early_ICM
Tex10	Early_ICM
Tex19.2	Early_ICM
Tfpi	Early_ICM
Tfrc	Early_ICM
Thada	Early_ICM
Them4	Early_ICM
Thg1l	Early_ICM
Thoc2	Early_ICM
Thop1	Early_ICM
Timp1	Early_ICM
Tktl1	Early_ICM
Tma16	Early_ICM
Tmed1	Early_ICM
Tmem107	Early_ICM
Tmem253	Early_ICM
Tmem39a	Early_ICM
Tmem41a	Early_ICM
Topors	Early_ICM
Tor3a	Early_ICM
Tppp3	Early_ICM
Tpst1	Early_ICM
Trim23	Early_ICM
Trim43c	Early_ICM
Trim71	Early_ICM
Triml1	Early_ICM
Triml2	Early_ICM
Trit1	Early_ICM
Trp53	Early_ICM
Tsix	Early_ICM
Tsr1	Early_ICM
Tsr2	Early_ICM
Ttc1	Early_ICM
Ttc39b	Early_ICM
Ttl	Early_ICM
Tuba1a	Early_ICM
Tuba4a	Early_ICM
Twistnb	Early_ICM
Txlng	Early_ICM
Txndc12	Early_ICM
Uap1	Early_ICM
Uba2	Early_ICM
Uba5	Early_ICM
Ube2l6	Early_ICM
Ubr7	Early_ICM
Ubxn7	Early_ICM
Ucp2	Early_ICM
Ufl1	Early_ICM
Uggt2	Early_ICM
Uhrf1	Early_ICM
Ulk1	Early_ICM
Urah	Early_ICM
Urb2	Early_ICM
Usp9x	Early_ICM
Utf1	Early_ICM
Utp18	Early_ICM
Utp4	Early_ICM
Vangl1	Early_ICM
Wdr12	Early_ICM
Wdr43	Early_ICM
Wdr55	Early_ICM
Wdr6	Early_ICM
Wnk3	Early_ICM
Wrap53	Early_ICM
Xiap	Early_ICM
Xist	Early_ICM
Xpo4	Early_ICM
Xrcc5	Early_ICM
Yars	Early_ICM
Yipf5	Early_ICM
Zan	Early_ICM
Zc3hc1	Early_ICM
Zcchc10	Early_ICM
Zfp1	Early_ICM
Zfp141	Early_ICM
Zfp184	Early_ICM
Zfp239	Early_ICM
Zfp296	Early_ICM
Zfp35	Early_ICM
Zfp367	Early_ICM
Zfp459	Early_ICM
Zfp534	Early_ICM
Zfp600	Early_ICM
Zfp719	Early_ICM
Zfp819	Early_ICM
Zfp820	Early_ICM
Zfp850	Early_ICM
Zfp874b	Early_ICM
Zfp959	Early_ICM
Zfp960	Early_ICM
Zfp979	Early_ICM
Zfp980	Early_ICM
Zfp981	Early_ICM
Zfp987	Early_ICM
Zfp988	Early_ICM
Zfp990	Early_ICM
Zfp991	Early_ICM
Zmat5	Early_ICM
Zscan10	Early_ICM
Zw10	Early_ICM
Zyg11a	Early_ICM
2310043M15Rik	Late_ICM
2610301B20Rik	Late_ICM
4930447C04Rik	Late_ICM
4930452B06Rik	Late_ICM
4930548H24Rik	Late_ICM
4930566F21Rik	Late_ICM
Abcg1	Late_ICM
Adgrv1	Late_ICM
Ado	Late_ICM
Afap1l1	Late_ICM
Akr1c13	Late_ICM
Amacr	Late_ICM
Amer1	Late_ICM
Ankrd45	Late_ICM
Apela	Late_ICM
Asb1	Late_ICM
Aspa	Late_ICM
B230311B06Rik	Late_ICM
B3gnt6	Late_ICM
B3gnt7	Late_ICM
Bend5	Late_ICM
Bmp4	Late_ICM
Bmper	Late_ICM
Capsl	Late_ICM
Car14	Late_ICM
Casq2	Late_ICM
Ccdc141	Late_ICM
Ccdc30	Late_ICM
Cd109	Late_ICM
Cd200	Late_ICM
Cd38	Late_ICM
Cdh2	Late_ICM
Cdkl5	Late_ICM
Chac1	Late_ICM
Chpf	Late_ICM
Ckap4	Late_ICM
Clcnkb	Late_ICM
Clec2i	Late_ICM
Cnksr3	Late_ICM
Cobl	Late_ICM
Col4a1	Late_ICM
Col4a2	Late_ICM
Col6a3	Late_ICM
Creb3l2	Late_ICM
Cubn	Late_ICM
Cyp2b23	Late_ICM
Dennd2c	Late_ICM
Dhrs3	Late_ICM
Dhrs4	Late_ICM
Dkk1	Late_ICM
Dnah2os	Late_ICM
Dse	Late_ICM
Dusp4	Late_ICM
Dync2li1	Late_ICM
Efcab10	Late_ICM
Elk3	Late_ICM
Elovl7	Late_ICM
Ephx2	Late_ICM
Epop	Late_ICM
Eras	Late_ICM
Etnk2	Late_ICM
Etv1	Late_ICM
F2r	Late_ICM
Fam25c	Late_ICM
Fbp1	Late_ICM
Fgd1	Late_ICM
Fgf10	Late_ICM
Flrt3	Late_ICM
Fos	Late_ICM
Fut9	Late_ICM
Gabbr1	Late_ICM
Gfpt2	Late_ICM
Gm14406	Late_ICM
Gm14409	Late_ICM
Gm14444	Late_ICM
Gm16685	Late_ICM
Gm17167	Late_ICM
Gm19680	Late_ICM
Gm2016	Late_ICM
Gm43668	Late_ICM
Gm45518	Late_ICM
Gm48377	Late_ICM
Gm48847	Late_ICM
Gm5662	Late_ICM
Gm6166	Late_ICM
Gm807	Late_ICM
Grhl3	Late_ICM
Grid2	Late_ICM
Gsdmd	Late_ICM
Gsta3	Late_ICM
Gstm7	Late_ICM
H2-Eb1	Late_ICM
Heg1	Late_ICM
Hmga1b	Late_ICM
Hnf1b	Late_ICM
Hnf4a	Late_ICM
Hspb8	Late_ICM
Hunk	Late_ICM
Icam2	Late_ICM
Ifitm3	Late_ICM
Il6st	Late_ICM
Kifc2	Late_ICM
Kng2	Late_ICM
Lama1	Late_ICM
Lama4	Late_ICM
Lgr4	Late_ICM
Lifr	Late_ICM
Lmo2	Late_ICM
Lpl	Late_ICM
Lrrc2	Late_ICM
Lrrc34	Late_ICM
Ly75	Late_ICM
Maged2	Late_ICM
Magee2	Late_ICM
Mal	Late_ICM
Mamdc2	Late_ICM
Manba	Late_ICM
Meis1	Late_ICM
Mfsd4b1	Late_ICM
Mitf	Late_ICM
Mme	Late_ICM
Mmp12	Late_ICM
Mmp1b	Late_ICM
Mogat2	Late_ICM
Mtap	Late_ICM
Mtcl1	Late_ICM
Muc13	Late_ICM
Mycl	Late_ICM
Myod1	Late_ICM
Naprt	Late_ICM
Nat1	Late_ICM
Nefl	Late_ICM
Nfatc4	Late_ICM
Nipal3	Late_ICM
Nr0b1	Late_ICM
Nr1h4	Late_ICM
Nt5e	Late_ICM
Oas1a	Late_ICM
Pakap	Late_ICM
Paox	Late_ICM
Pcdh19	Late_ICM
Pcdhgc4	Late_ICM
Pdgfra	Late_ICM
Pdlim4	Late_ICM
Pfkfb4	Late_ICM
Pga5	Late_ICM
Pip4k2a	Late_ICM
Pir	Late_ICM
Platr10	Late_ICM
Plcb4	Late_ICM
Plcxd3	Late_ICM
Plod2	Late_ICM
Pmaip1	Late_ICM
Poli	Late_ICM
Prss35	Late_ICM
Prune2	Late_ICM
Psmb9	Late_ICM
Pth1r	Late_ICM
Pyy	Late_ICM
Raet1e	Late_ICM
Rbfaos	Late_ICM
Rcn1	Late_ICM
Rian	Late_ICM
Rp2	Late_ICM
Sept9	Late_ICM
Serpina3m	Late_ICM
Serpinb1a	Late_ICM
Serpinh1	Late_ICM
Sfrp1	Late_ICM
Sh3bp4	Late_ICM
Sik1	Late_ICM
Slc13a5	Late_ICM
Slc1a3	Late_ICM
Slc1a4	Late_ICM
Slc22a16	Late_ICM
Slc41a1	Late_ICM
Slc41a3	Late_ICM
Slc43a1	Late_ICM
Slc46a3	Late_ICM
Slc4a7	Late_ICM
Slc51a	Late_ICM
Slc5a4b	Late_ICM
Slc6a15	Late_ICM
Slc7a1	Late_ICM
Slc7a14	Late_ICM
Smtnl2	Late_ICM
Sox2	Late_ICM
Spon2	Late_ICM
Spp1	Late_ICM
St3gal4	Late_ICM
Stambpl1	Late_ICM
Stfa1	Late_ICM
Syt9	Late_ICM
Tcf7l1	Late_ICM
Them5	Late_ICM
Tmeff1	Late_ICM
Tmem45a	Late_ICM
Tnfrsf8	Late_ICM
Trim44	Late_ICM
Ube2dnl1	Late_ICM
Upp1	Late_ICM
Vegfc	Late_ICM
Vim	Late_ICM
Vwa3b	Late_ICM
Wdr31	Late_ICM
Zfp266	Late_ICM
Zfp354c	Late_ICM
Zfp454	Late_ICM
Zfp462	Late_ICM
Zic3	Late_ICM
Zic5	Late_ICM
Zik1	Late_ICM
1810019D21Rik	Early_TE
1810037I17Rik	Early_TE
2010300C02Rik	Early_TE
2500002B13Rik	Early_TE
2610001J05Rik	Early_TE
2610528J11Rik	Early_TE
2810001G20Rik	Early_TE
AA467197	Early_TE
Aamdc	Early_TE
Abca3	Early_TE
Abhd12	Early_TE
Abhd17c	Early_TE
Abracl	Early_TE
Acadl	Early_TE
Acadm	Early_TE
Acat1	Early_TE
Acsm3	Early_TE
Actn4	Early_TE
Actr3	Early_TE
Adam19	Early_TE
Agfg1	Early_TE
Ago4	Early_TE
AI987944	Early_TE
Ak7	Early_TE
Akirin1	Early_TE
Akr1b3	Early_TE
Akr1b8	Early_TE
Akt1	Early_TE
Aktip	Early_TE
Aldh6a1	Early_TE
Alppl2	Early_TE
Amotl2	Early_TE
Ankrd13a	Early_TE
Ankrd44	Early_TE
Ankrd6	Early_TE
Anln	Early_TE
Anxa2	Early_TE
Anxa3	Early_TE
Anxa6	Early_TE
Anxa9	Early_TE
Ap1ar	Early_TE
Ap1b1	Early_TE
Ap1m2	Early_TE
Ap1s1	Early_TE
Ap2a2	Early_TE
Ap2b1	Early_TE
Ap2s1	Early_TE
Apaf1	Early_TE
Apoa1	Early_TE
Aprt	Early_TE
Aqp9	Early_TE
Arap1	Early_TE
Arfgef2	Early_TE
Arhgap29	Early_TE
Arhgap8	Early_TE
Arhgap9	Early_TE
Arpc2	Early_TE
Arpc3	Early_TE
Arpc4	Early_TE
Arpc5	Early_TE
Ass1	Early_TE
Atad2b	Early_TE
Atg16l2	Early_TE
Atp11a	Early_TE
Atp1a1	Early_TE
Atp1b1	Early_TE
Atp5e	Early_TE
Atp5l	Early_TE
Atp6v0a4	Early_TE
Atp6v0e	Early_TE
Atxn7	Early_TE
AU015836	Early_TE
AU018091	Early_TE
AU021092	Early_TE
AU022751	Early_TE
Auts2	Early_TE
B2m	Early_TE
Bag3	Early_TE
Baiap2l1	Early_TE
Baz1a	Early_TE
BC051665	Early_TE
BC053393	Early_TE
Blvra	Early_TE
Bmyc	Early_TE
Bnip3	Early_TE
Bok	Early_TE
Bpgm	Early_TE
Brk1	Early_TE
Btbd1	Early_TE
C130026I21Rik	Early_TE
C130073F10Rik	Early_TE
C2	Early_TE
C77080	Early_TE
Cab39	Early_TE
Cacnb3	Early_TE
Calm1	Early_TE
Calm2	Early_TE
Camk1	Early_TE
Camsap2	Early_TE
Cap1	Early_TE
Capg	Early_TE
Capns1	Early_TE
Car4	Early_TE
Casc4	Early_TE
Caskin1	Early_TE
Cast	Early_TE
Cbl	Early_TE
Cbs	Early_TE
Ccdc12	Early_TE
Ccdc120	Early_TE
Ccdc28a	Early_TE
Ccdc32	Early_TE
Ccdc71	Early_TE
Ccndbp1	Early_TE
Cct6b	Early_TE
Cd2ap	Early_TE
Cd63	Early_TE
Cd9	Early_TE
Cdc42ep5	Early_TE
Cdh1	Early_TE
Cdkn2c	Early_TE
Cdx2	Early_TE
Cebpa	Early_TE
Cep164	Early_TE
Cept1	Early_TE
Cers2	Early_TE
Cgn	Early_TE
Chka	Early_TE
Chmp2b	Early_TE
Chp1	Early_TE
Ciao2a	Early_TE
Cilp	Early_TE
Cish	Early_TE
Ckap2	Early_TE
Ckmt1	Early_TE
Clcn5	Early_TE
Cldn4	Early_TE
Cldn6	Early_TE
Cldn7	Early_TE
Clic4	Early_TE
Clmn	Early_TE
Cln8	Early_TE
Cmbl	Early_TE
Cmtm4	Early_TE
Cmtm7	Early_TE
Cndp2	Early_TE
Cnep1r1	Early_TE
Cnksr1	Early_TE
Cnn2	Early_TE
Cnn3	Early_TE
Cnnm4	Early_TE
Cnst	Early_TE
Coro1b	Early_TE
Cox5a	Early_TE
Cox5b	Early_TE
Cox8a	Early_TE
Cpne8	Early_TE
Crb3	Early_TE
Crip1	Early_TE
Crip2	Early_TE
Crk	Early_TE
Crot	Early_TE
Crxos	Early_TE
Crybg1	Early_TE
Csf3r	Early_TE
Csrnp1	Early_TE
Csrp1	Early_TE
Cstb	Early_TE
Ctnnd1	Early_TE
Cul3	Early_TE
Cxadr	Early_TE
Cyb561a3	Early_TE
Cyp2s1	Early_TE
Cystm1	Early_TE
D330041H03Rik	Early_TE
D6Ertd527e	Early_TE
Dab2	Early_TE
Dag1	Early_TE
Dap	Early_TE
Dapk1	Early_TE
Dck	Early_TE
Dcp1a	Early_TE
Dcxr	Early_TE
Ddah1	Early_TE
Ddi2	Early_TE
Ddx3y	Early_TE
Depdc7	Early_TE
Dkkl1	Early_TE
Dmxl2	Early_TE
Dock4	Early_TE
Dok4	Early_TE
Dstn	Early_TE
Dusp14	Early_TE
Dusp6	Early_TE
Dync1i2	Early_TE
E2f8	Early_TE
Echdc3	Early_TE
Edem1	Early_TE
Efna1	Early_TE
Efnb1	Early_TE
Efnb2	Early_TE
Egln1	Early_TE
Eif2s3y	Early_TE
Elf3	Early_TE
Elovl1	Early_TE
Endod1	Early_TE
Enpep	Early_TE
Entpd1	Early_TE
Epb41	Early_TE
Epcam	Early_TE
Eps8l2	Early_TE
Erbb2	Early_TE
Erbb3	Early_TE
Erbin	Early_TE
Erfe	Early_TE
Errfi1	Early_TE
Esrp1	Early_TE
Esrp2	Early_TE
Esyt2	Early_TE
Etv3	Early_TE
F11r	Early_TE
Faah	Early_TE
Fabp3	Early_TE
Fabp3-ps1	Early_TE
Fam107b	Early_TE
Fam122b	Early_TE
Fam151a	Early_TE
Fam177a	Early_TE
Fam49a	Early_TE
Fbln1	Early_TE
Fbxl12	Early_TE
Fbxo9	Early_TE
Fbxw14	Early_TE
Fbxw20	Early_TE
Fgd4	Early_TE
Fgfr2	Early_TE
Flii	Early_TE
Flot2	Early_TE
Folr1	Early_TE
Foxj3	Early_TE
Foxred2	Early_TE
Frk	Early_TE
Frmd4b	Early_TE
Frs2	Early_TE
Fsbp	Early_TE
Fxyd4	Early_TE
Gak	Early_TE
Gata3	Early_TE
Gbe1	Early_TE
Gch1	Early_TE
Gcnt1	Early_TE
Gdap2	Early_TE
Ggta1	Early_TE
Gk	Early_TE
Gla	Early_TE
Gls	Early_TE
Gltp	Early_TE
Gm10436	Early_TE
Gm10925	Early_TE
Gm13023	Early_TE
Gm13084	Early_TE
Gm14435	Early_TE
Gm17122	Early_TE
Gm17655	Early_TE
Gm2042	Early_TE
Gm28437	Early_TE
Gm28438	Early_TE
Gm28439	Early_TE
Gm28661	Early_TE
Gm29216	Early_TE
Gm2a	Early_TE
Gm3286	Early_TE
Gm36976	Early_TE
Gm37724	Early_TE
Gm3776	Early_TE
Gm38025	Early_TE
Gm44792	Early_TE
Gm49909	Early_TE
Gm8822	Early_TE
Gm9	Early_TE
Gm9780	Early_TE
Gnai2	Early_TE
Gnb2	Early_TE
Gpr137b-ps	Early_TE
Gprc5a	Early_TE
Gskip	Early_TE
Gsn	Early_TE
Gsta1	Early_TE
Gsto1	Early_TE
Gyg	Early_TE
H2-D1	Early_TE
Hacd1	Early_TE
Havcr1	Early_TE
Hdgf	Early_TE
Heca	Early_TE
Hectd1	Early_TE
Hibadh	Early_TE
Hic2	Early_TE
Hilpda	Early_TE
Hint3	Early_TE
Hk2	Early_TE
Hnrnpa3	Early_TE
Hpdl	Early_TE
Hsbp1l1	Early_TE
Hsd17b6	Early_TE
Idh3a	Early_TE
Iffo2	Early_TE
Ifrd1	Early_TE
Ift20	Early_TE
Ift43	Early_TE
Il17re	Early_TE
Ilk	Early_TE
Impad1	Early_TE
Ip6k2	Early_TE
Iqgap1	Early_TE
Irf6	Early_TE
Isca1	Early_TE
Isoc1	Early_TE
Jak1	Early_TE
Jak2	Early_TE
Kank1	Early_TE
Kat14	Early_TE
Kdsr	Early_TE
Khdc1a	Early_TE
Khdc1b	Early_TE
Khdc1c	Early_TE
Kif14	Early_TE
Klf5	Early_TE
Kmt5a	Early_TE
Krcc1	Early_TE
Krt18	Early_TE
Krt8	Early_TE
Lamp1	Early_TE
Laptm4a	Early_TE
Laptm4b	Early_TE
Large2	Early_TE
Larp1b	Early_TE
Larp4b	Early_TE
Lars2	Early_TE
Lcp1	Early_TE
Ldhb	Early_TE
Ldlrap1	Early_TE
Lgals1	Early_TE
Lgals3	Early_TE
Lif	Early_TE
Limd1	Early_TE
Limk2	Early_TE
Lims1	Early_TE
Litaf	Early_TE
Llgl2	Early_TE
Lmo7	Early_TE
Lpcat4	Early_TE
Lpgat1	Early_TE
Lrba	Early_TE
Lrp10	Early_TE
Lrp2	Early_TE
Lrpap1	Early_TE
Lrr1	Early_TE
Lrrfip1	Early_TE
Lrrn4	Early_TE
Lsm10	Early_TE
Lta4h	Early_TE
Marcksl1	Early_TE
Mark1	Early_TE
Mast2	Early_TE
Mbnl3	Early_TE
Mcur1	Early_TE
Mef2d	Early_TE
Mettl17	Early_TE
Mettl25	Early_TE
Mfn2	Early_TE
Mfsd2b	Early_TE
Mid1ip1	Early_TE
Mindy1	Early_TE
Mipep	Early_TE
Mlxip	Early_TE
Mmgt2	Early_TE
Mnd1	Early_TE
Mon1b	Early_TE
Mospd1	Early_TE
Mpp7	Early_TE
Mprip	Early_TE
Mpzl3	Early_TE
Mrs2	Early_TE
Msl3	Early_TE
Msn	Early_TE
mt-Atp6	Early_TE
mt-Co1	Early_TE
mt-Co2	Early_TE
mt-Co3	Early_TE
mt-Cytb	Early_TE
mt-Nd1	Early_TE
mt-Nd2	Early_TE
mt-Nd3	Early_TE
mt-Nd4	Early_TE
mt-Nd5	Early_TE
mt-Nd6	Early_TE
mt-Rnr2	Early_TE
Mt1	Early_TE
Mt2	Early_TE
Mta3	Early_TE
Mtf2	Early_TE
Mtm1	Early_TE
Mtmr10	Early_TE
Mtmr6	Early_TE
Mtus1	Early_TE
Myh10	Early_TE
Myh9	Early_TE
Myl12b	Early_TE
Myl6	Early_TE
Myo1c	Early_TE
Myo5b	Early_TE
Nabp1	Early_TE
Naga	Early_TE
Ndfip2	Early_TE
Ndrg1	Early_TE
Ndufa5	Early_TE
Ndufb10	Early_TE
Neat1	Early_TE
Necap2	Early_TE
Neu1	Early_TE
Ninj1	Early_TE
Nomo1	Early_TE
Npc1	Early_TE
Npc2	Early_TE
Nptn	Early_TE
Numa1	Early_TE
Oat	Early_TE
Obox1	Early_TE
Obox5	Early_TE
Ocln	Early_TE
Ogdh	Early_TE
Omt2a	Early_TE
Omt2b	Early_TE
Oosp1	Early_TE
Oosp3	Early_TE
Osbpl8	Early_TE
Ovol1	Early_TE
Oxct1	Early_TE
P2ry14	Early_TE
Pak2	Early_TE
Pak6	Early_TE
Pan3	Early_TE
Pank3	Early_TE
Paqr4	Early_TE
Pard3	Early_TE
Pard6b	Early_TE
Pcbp1	Early_TE
Pccb	Early_TE
Pcgf5	Early_TE
Pdcl3	Early_TE
Pdlim5	Early_TE
Pdzd3	Early_TE
Pepd	Early_TE
Perp	Early_TE
Pex2	Early_TE
Pfn1	Early_TE
Pgap2	Early_TE
Pgrmc1	Early_TE
Pi4k2b	Early_TE
Pik3c2a	Early_TE
Pkig	Early_TE
Pkp2	Early_TE
Pla2g15	Early_TE
Plac1	Early_TE
Plb1	Early_TE
Plcd1	Early_TE
Pls3	Early_TE
Pnma5	Early_TE
Pnpla8	Early_TE
Pon2	Early_TE
Ppp1r3b	Early_TE
Ppp1r9a	Early_TE
Ppp4r1	Early_TE
Pramel5	Early_TE
Prdx5	Early_TE
Prex1	Early_TE
Prkag2	Early_TE
Prkcg	Early_TE
Prkcz	Early_TE
Prune1	Early_TE
Prxl2b	Early_TE
Psap	Early_TE
Psen1	Early_TE
Psenen	Early_TE
Pter	Early_TE
Ptges	Early_TE
Ptgr1	Early_TE
Ptpn12	Early_TE
Ptpra	Early_TE
Pxk	Early_TE
Pxmp4	Early_TE
Rab11fip1	Early_TE
Rab11fip5	Early_TE
Rab21	Early_TE
Rab2a	Early_TE
Rab3il1	Early_TE
Rab9	Early_TE
Rac1	Early_TE
Ralbp1	Early_TE
Ralgds	Early_TE
Ranbp9	Early_TE
Rap1b	Early_TE
Rasa1	Early_TE
Rassf1	Early_TE
Rassf7	Early_TE
Rassf8	Early_TE
Rb1cc1	Early_TE
Rbm47	Early_TE
Rcan1	Early_TE
Rchy1	Early_TE
Rcor1	Early_TE
Reep1	Early_TE
Reep5	Early_TE
Reps1	Early_TE
Reps2	Early_TE
Rfk	Early_TE
Rflnb	Early_TE
Rhbdl2	Early_TE
Rhobtb2	Early_TE
Rhog	Early_TE
Ripor1	Early_TE
Rmnd5a	Early_TE
Rnf103	Early_TE
Rnf13	Early_TE
Rnf24	Early_TE
Rnpep	Early_TE
Rnpepl1	Early_TE
Rogdi	Early_TE
Rpia	Early_TE
Rragc	Early_TE
Rragd	Early_TE
Rtn3	Early_TE
S100a10	Early_TE
S100a11	Early_TE
S1pr5	Early_TE
Sarm1	Early_TE
Satb1	Early_TE
Satb2	Early_TE
Sdc4	Early_TE
Sec11c	Early_TE
Selenoi	Early_TE
Sept8	Early_TE
Serpine2	Early_TE
Sgk3	Early_TE
Sgpp1	Early_TE
Sh3bgrl2	Early_TE
Sh3d21	Early_TE
Sh3glb1	Early_TE
Shtn1	Early_TE
Sidt2	Early_TE
Slc13a2	Early_TE
Slc16a13	Early_TE
Slc19a3	Early_TE
Slc20a1	Early_TE
Slc25a14	Early_TE
Slc27a4	Early_TE
Slc28a3	Early_TE
Slc2a3	Early_TE
Slc30a4	Early_TE
Slc30a9	Early_TE
Slc33a1	Early_TE
Slc34a2	Early_TE
Slc35f5	Early_TE
Slc35g1	Early_TE
Slc39a2	Early_TE
Slc44a1	Early_TE
Slc44a2	Early_TE
Slc44a4	Early_TE
Slc46a1	Early_TE
Slc4a11	Early_TE
Slc52a3	Early_TE
Slc5a11	Early_TE
Slc6a14	Early_TE
Slc6a8	Early_TE
Slc7a6	Early_TE
Slc7a7	Early_TE
Slc9a1	Early_TE
Slco4c1	Early_TE
Smad7	Early_TE
Smagp	Early_TE
Smim1	Early_TE
Smim14	Early_TE
Smim20	Early_TE
Smpd1	Early_TE
Smpdl3a	Early_TE
Smurf2	Early_TE
Snap91	Early_TE
Snx1	Early_TE
Snx17	Early_TE
Snx9	Early_TE
Soat1	Early_TE
Sord	Early_TE
Spint2	Early_TE
Spsb4	Early_TE
Sptssa	Early_TE
Sri	Early_TE
St3gal6	Early_TE
Stambp	Early_TE
Stard10	Early_TE
Stard4	Early_TE
Stk24	Early_TE
Stk40	Early_TE
Stx3	Early_TE
Stx7	Early_TE
Susd6	Early_TE
Syngr2	Early_TE
Synj1	Early_TE
Tagln2	Early_TE
Tax1bp3	Early_TE
Tbl1x	Early_TE
Tcfl5	Early_TE
Tcp11l1	Early_TE
Tdpoz2	Early_TE
Tdpoz9	Early_TE
Tdrp	Early_TE
Tead2	Early_TE
Tesc	Early_TE
Tesk2	Early_TE
Tet3	Early_TE
Tfeb	Early_TE
Themis3	Early_TE
Tiam1	Early_TE
Timd2	Early_TE
Tjp2	Early_TE
Tm6sf1	Early_TE
Tm9sf3	Early_TE
Tmem106b	Early_TE
Tmem109	Early_TE
Tmem125	Early_TE
Tmem14c	Early_TE
Tmem38b	Early_TE
Tmem50b	Early_TE
Tmem62	Early_TE
Tmem79	Early_TE
Tmem9b	Early_TE
Tmsb10	Early_TE
Tmsb4x	Early_TE
Tpi1	Early_TE
Tpm1	Early_TE
Tpm4	Early_TE
Trabd	Early_TE
Traf4	Early_TE
Trap1a	Early_TE
Trappc3	Early_TE
Trmt2b	Early_TE
Trp53inp2	Early_TE
Trpv5	Early_TE
Tspan8	Early_TE
Ttc7b	Early_TE
Ttyh2	Early_TE
Tuft1	Early_TE
Txn2	Early_TE
Txnip	Early_TE
Ubac1	Early_TE
Ube2e1	Early_TE
Ube2e3	Early_TE
Ube2h	Early_TE
Ube2q2	Early_TE
Ube2r2	Early_TE
Ubqln1	Early_TE
Ubr3	Early_TE
Ugp2	Early_TE
Ulbp1	Early_TE
Umodl1	Early_TE
Unc50	Early_TE
Vamp8	Early_TE
Vasp	Early_TE
Vgll4	Early_TE
Vhl	Early_TE
Vill	Early_TE
Vps36	Early_TE
Vrk2	Early_TE
Wbp1l	Early_TE
Wdr1	Early_TE
Wdr26	Early_TE
Wdr72	Early_TE
Wee2	Early_TE
Wipf1	Early_TE
Wipi1	Early_TE
Wipi2	Early_TE
Wtap	Early_TE
Wwc2	Early_TE
Xlr3b	Early_TE
Ybx2	Early_TE
Ywhah	Early_TE
Zbtb10	Early_TE
Zbtb7b	Early_TE
Zfand5	Early_TE
Zfp120	Early_TE
Zfp251	Early_TE
Zfp7	Early_TE
Zfp932	Early_TE
Zfp947	Early_TE
Zmiz1	Early_TE
Zmpste24	Early_TE
1110019D14Rik	Late_TE
1700001L19Rik	Late_TE
1700028K03Rik	Late_TE
1700094D03Rik	Late_TE
2310030G06Rik	Late_TE
2510009E07Rik	Late_TE
3830417A13Rik	Late_TE
4930486L24Rik	Late_TE
4933402E13Rik	Late_TE
5830444F18Rik	Late_TE
9330182L06Rik	Late_TE
A230005M16Rik	Late_TE
A730020E08Rik	Late_TE
AA545190	Late_TE
Abcc4	Late_TE
Abhd14b	Late_TE
Acer1	Late_TE
Acot2	Late_TE
Acsl6	Late_TE
Adap2	Late_TE
Adgrf5	Late_TE
Adh1	Late_TE
Ahnak	Late_TE
Ak3	Late_TE
Akap17b	Late_TE
Akt3	Late_TE
Aldh3b2	Late_TE
Ank	Late_TE
Aph1c	Late_TE
Arhgap20os	Late_TE
Arhgap22	Late_TE
Arhgef5	Late_TE
B230362B09Rik	Late_TE
B3gnt5	Late_TE
B4galt4	Late_TE
BC051142	Late_TE
Bpifb1	Late_TE
C230071H17Rik	Late_TE
C330021F23Rik	Late_TE
C430049B03Rik	Late_TE
C87499	Late_TE
Capn12	Late_TE
Capn2	Late_TE
Ccdc42	Late_TE
Ccdc69	Late_TE
Ccser1	Late_TE
Cd82	Late_TE
Cdk14	Late_TE
Cdk18	Late_TE
Cdk6	Late_TE
Celf2	Late_TE
Cers3	Late_TE
Cfap57	Late_TE
Cfc1	Late_TE
Cgnl1	Late_TE
Cib2	Late_TE
Cited2	Late_TE
Cited4	Late_TE
Cldn3	Late_TE
Cln6	Late_TE
Clstn1	Late_TE
Cmtm8	Late_TE
Cpd	Late_TE
Cpeb3	Late_TE
Cpne3	Late_TE
Cryab	Late_TE
Cryl1	Late_TE
Csta1	Late_TE
Ctdspl	Late_TE
Dab2ip	Late_TE
Dcbld2	Late_TE
Dglucy	Late_TE
Dmkn	Late_TE
Dock11	Late_TE
Dok1	Late_TE
Dppa1	Late_TE
Dsc2	Late_TE
Dsp	Late_TE
Dusp3	Late_TE
E230020D15Rik	Late_TE
E330016L19Rik	Late_TE
E330020D12Rik	Late_TE
E530011L22Rik	Late_TE
Eepd1	Late_TE
Efemp1	Late_TE
Efhd2	Late_TE
Elf4	Late_TE
Elmod1	Late_TE
Emp2	Late_TE
Enpp1	Late_TE
Eomes	Late_TE
Epn3	Late_TE
Fam241a	Late_TE
Farp1	Late_TE
Fbxw17	Late_TE
Fgd3	Late_TE
Fgd6	Late_TE
Fmnl2	Late_TE
Fmnl3	Late_TE
Frrs1l	Late_TE
Fthl17a	Late_TE
Fxyd6	Late_TE
Gab2	Late_TE
Gal3st2	Late_TE
Garem1	Late_TE
Gata2	Late_TE
Glipr1	Late_TE
Glrb	Late_TE
Gm10046	Late_TE
Gm12169	Late_TE
Gm12171	Late_TE
Gm14327	Late_TE
Gm15681	Late_TE
Gm16136	Late_TE
Gm16316	Late_TE
Gm1965	Late_TE
Gm27198	Late_TE
Gm37248	Late_TE
Gm37249	Late_TE
Gm38374	Late_TE
Gm43018	Late_TE
Gm43187	Late_TE
Gm43256	Late_TE
Gm43343	Late_TE
Gm43519	Late_TE
Gm48582	Late_TE
Gm4926	Late_TE
Gm5622	Late_TE
Gm5907	Late_TE
Gm6201	Late_TE
Gng2	Late_TE
Gpr85	Late_TE
Gramd4	Late_TE
Grhl1	Late_TE
Gstk1	Late_TE
Gstm2	Late_TE
Gulp1	Late_TE
Hs3st3b1	Late_TE
Id2	Late_TE
Il1rn	Late_TE
Il6	Late_TE
Inava	Late_TE
Iqsec1	Late_TE
Itih5	Late_TE
Jund	Late_TE
Kcnu1	Late_TE
Kctd6	Late_TE
Kif13a	Late_TE
Klf6	Late_TE
Klk7	Late_TE
Kpna7	Late_TE
Kremen1	Late_TE
Krt7	Late_TE
Large1	Late_TE
Ldoc1	Late_TE
Lgals4	Late_TE
Llcfc1	Late_TE
Lratd2	Late_TE
Lrig1	Late_TE
Lrrc75a	Late_TE
Lurap1l	Late_TE
Mab21l3	Late_TE
Mapre3	Late_TE
March2	Late_TE
Mbd2	Late_TE
Mbnl2	Late_TE
Mbp	Late_TE
Mdfic	Late_TE
Mettl7a2	Late_TE
Mgll	Late_TE
Mgst3	Late_TE
Mkrn3	Late_TE
Mroh1	Late_TE
Mycbpap	Late_TE
Mycn	Late_TE
Myh7b	Late_TE
Myo9b	Late_TE
Nav3	Late_TE
Nbdy	Late_TE
Nek6	Late_TE
Nhlrc2	Late_TE
Nlrp4a	Late_TE
Nlrx1	Late_TE
Nnt	Late_TE
Npepl1	Late_TE
Npr2	Late_TE
Nr2f2	Late_TE
Nudt7	Late_TE
Nxf7	Late_TE
Nynrin	Late_TE
Oas1c	Late_TE
Oas1f	Late_TE
Oas1h	Late_TE
Oog2	Late_TE
Oog4	Late_TE
Osbpl5	Late_TE
P2rx3	Late_TE
Parp4	Late_TE
Pbxip1	Late_TE
Pdxp	Late_TE
Pdzd2	Late_TE
Pdzk1	Late_TE
Pdzk1ip1	Late_TE
Peli2	Late_TE
Pgm1	Late_TE
Pip5k1b	Late_TE
Plat	Late_TE
Plec	Late_TE
Plxdc2	Late_TE
Ppl	Late_TE
Ppp1r9b	Late_TE
Ppp2r5a	Late_TE
Prss32	Late_TE
Prss8	Late_TE
Prxl2a	Late_TE
Ptprf	Late_TE
Ptprk	Late_TE
Ptprs	Late_TE
Qsox1	Late_TE
Rab11fip4	Late_TE
Rab15	Late_TE
Rab17	Late_TE
Rab25	Late_TE
Rbms1	Late_TE
Rgs2	Late_TE
Rin3	Late_TE
Rnf128	Late_TE
Rsad1	Late_TE
Ryk	Late_TE
Ryr1	Late_TE
S100a16	Late_TE
S1pr1	Late_TE
Samd10	Late_TE
Saysd1	Late_TE
Schip1	Late_TE
Scin	Late_TE
Sema3e	Late_TE
Serpinb6b	Late_TE
Serpinb6c	Late_TE
Serpinb9b	Late_TE
Sft2d2	Late_TE
Sgms2	Late_TE
Sh2d4a	Late_TE
Sh3bp5	Late_TE
Sh3d19	Late_TE
Shroom4	Late_TE
Sipa1l2	Late_TE
Slc15a2	Late_TE
Slc22a21	Late_TE
Slc22a5	Late_TE
Slc40a1	Late_TE
Slc7a8	Late_TE
Slc9a3r1	Late_TE
Slco2a1	Late_TE
Slk	Late_TE
Smyd1	Late_TE
Snx7	Late_TE
Sox6	Late_TE
Spata13	Late_TE
St6galnac6	Late_TE
Stra8	Late_TE
Sun2	Late_TE
Syne1	Late_TE
Tacstd2	Late_TE
Tceal9	Late_TE
Tcta	Late_TE
Tfap2a	Late_TE
Tinagl1	Late_TE
Tjp3	Late_TE
Tmcc3	Late_TE
Tmem139	Late_TE
Tmem14a	Late_TE
Tmem171	Late_TE
Tmem213	Late_TE
Tmem30b	Late_TE
Tmem54	Late_TE
Tmprss2	Late_TE
Tmtc2	Late_TE
Tnfrsf9	Late_TE
Tns1	Late_TE
Trim2	Late_TE
Trim62	Late_TE
Trim75	Late_TE
Trio	Late_TE
Trpm6	Late_TE
Tspan33	Late_TE
Txndc16	Late_TE
Ubqln2	Late_TE
Unc93a	Late_TE
Upk1b	Late_TE
Uty	Late_TE
Vgll1	Late_TE
Vgll3	Late_TE
Vtcn1	Late_TE
Wfdc2	Late_TE
Wls	Late_TE
Wnk2	Late_TE
Wnt3a	Late_TE
Wnt7b	Late_TE
Wscd2	Late_TE
Xkrx	Late_TE
Xlr3c	Late_TE
Zbtb42	Late_TE
Zdhhc21	Late_TE
Zfp108	Late_TE
Zfp185	Late_TE
Zfp248	Late_TE
Zfp280c	Late_TE

## Sheet: Table S2
Table S2. Primer sequences used for RT-qPCR in this study.
Name	Foward Primer（5’→3’）	Reverse Primer（5’→3’）
Gapdh	AACTTTGGCATTGTGGAAGGGCTCA	TTGGCAGCACCAGTGGATGCAGGGA
Gabpa	TGACGGCACCAAGCACATTACG	TGGTCCGTGGACCAGTGTATAG
Smad3	CATTCCATTCCCGAGAACAC	ATGCTGTGGTTCATCTGGTG

## Sheet: Table S3
Table S3. Primer sequences used for CUT&RUN-qPCR in this study.
Name	Foward Primer（5’→3’）	Reverse Primer（5’→3’）
Spike in	GCCTTCTTCCCATTTCTGATCC	CACGAATCAGCGGTAAAGGT
Smad3 promoter	ACGGATTTGGGGCGTTACAT	TGGGCTAGCCTGATAGGGAG
Negative control	GAAGCTGAGTTCTGGCGTGA	GGAGCAAAGGTCTATCCCCAC
